# Supplementary material for: Duration of sedation effects on the ACTH stimulation test in healthy dogs
Source: PLoS One. 2025 Oct 9;20(10):e0334096. doi: 10.1371/journal.pone.0334096 (PMC12510567; doi:10.1371/journal.pone.0334096)
Supplement: S1 File — (XLSX) [file pone.0334096.s001.xlsx]

## Sheet: Pilot Study
Date	Gender	Dog	Time Point	Cortisol 1	Cortisol 2	Mean Cortisol	30% Deviation
2023-02-28	2	Dog 1	0	0.715	0.933	0.824	1.0712				Sex	1=F 2=M
2023-02-28	2	Dog 1	1.5	10	10.6	10.3
2023-02-28	2	Dog 1	3	5.52	5.81	5.665
2023-02-28	2	Dog 1	4	4.08	4.41	4.245
2023-02-28	2	Dog 1	5	2.17	1.79	1.98
2023-02-28	2	Dog 1	6	0.837	0.783	0.81	ACHIEVED
2023-02-28	2	Dog 1	24	1.29	1.29	1.29
2023-02-28	2	Dog 1	25	11.8	11.8	11.8
2023-02-28	2	Dog 2	0	1.07	1.08	1.075	1.3975
2023-02-28	2	Dog 2	1.5	3.08	3.44	3.26
2023-02-28	2	Dog 2	3	1.09	1.08	1.085	ACHIEVED
2023-02-28	2	Dog 2	4	0.519	0.602	0.5605
2023-02-28	2	Dog 2	5	1.21	1.22	1.215
2023-02-28	2	Dog 2	6	1.63	1.55	1.59
2023-02-28	2	Dog 2	24	1.15	1.15	1.15
2023-02-28	2	Dog 2	25	10.3	10.3	10.3
2023-02-28	2	Dog 3	0	1.14	1.16	1.15	1.495
2023-02-28	2	Dog 3	1.5	3.09	3.4	3.245
2023-02-28	2	Dog 3	3	1.72	1.46	1.59
2023-02-28	2	Dog 3	4	2.33	2.36	2.345
2023-02-28	2	Dog 3	5	1.14	1.19	1.165	ACHIEVED
2023-02-28	2	Dog 3	6	0.682	0.825	0.7535
2023-02-28	2	Dog 3	24	0.937	0.937	0.937
2023-02-28	2	Dog 3	25	9.04	9.04	9.04
