# Supplementary material for: Duration of sedation effects on the ACTH stimulation test in healthy dogs
Source: PLoS One. 2025 Oct 9;20(10):e0334096. doi: 10.1371/journal.pone.0334096 (PMC12510567; doi:10.1371/journal.pone.0334096)
Supplement: S2 File — (XLSX) [file pone.0334096.s002.xlsx]

## Sheet: Raw Data
Name	Gender F=1, M=2	Week	Date	Treatment	Dog	T=0	T=0	Average T=0	T=6	T=6	Average T=6	T=7	T=7	Average T=7			Treatment Codes
Kristoff	2	1	2023-06-29	0	1	2.99	3.29	3.14	0.631	0.583	0.607	5.84	4.92	5.38			0	Saline
Kristoff	2	3	2023-07-13	1	1	1.22	1.13	1.175	0.407	0.406	0.4065	4.89	5	4.945			1	Butorphanol
Kristoff	2	2	2023-07-06	2	1	1.63	1.75	1.69	1.18	1.04	1.11	8.27	10.1	9.185			2	Dex+ Torb
Errol	2	1	2023-06-26	0	2	1.04	1.01	1.025	0.601	0.567	0.584	6.33	7.6	6.965
Errol	2	3	2023-07-10	1	2	0.505	0.534	0.5195	1.3	1.48	1.39	6.61	7.31	6.96
Errol	2	2	2023-07-03	2	2	0.93	1.13	1.03	1.72	1.68	1.7	7.68	7.69	7.685			Bold = excluded data
Norbert	2	1	2023-06-26	0	3	0.881	1.01	0.9455	0.786	0.973	0.8795	10.5	9.36	9.93
Norbert	2	3	2023-07-10	1	3	0.817	0.895	0.856	0.712	0.612	0.662	12.3	13.3	12.8
Norbert	2	2	2023-07-03	2	3	0.732	0.79	0.761	0.628	0.726	0.677	8.46	8.73	8.595
Luna	1	2	2023-07-05	0	4	0.612	0.613	0.6125	1.16	1.17	1.165	8.38	8.21	8.295
Luna	1	1	2023-06-28	1	4	0.671	0.598	0.6345	1.25	1.42	1.335	8.76	9.04	8.9
Luna	1	3	2023-07-12	2	4	0.389	0.447	0.418	1.59	1.52	1.555	8.66	8.59	8.625
Anna	1	2	2023-07-04	0	5	0.755	0.847	0.801	0.802	0.751	0.7765	6.08	5.76	5.92
Anna	1	1	2023-06-27	1	5	0.88	1.03	0.955	0.581	0.584	0.5825	6.25	6.65	6.45
Anna	1	3	2023-07-11	2	5	0.561	0.645	0.603	3.15	2.93	3.04	6.51	6.9	6.705
Olaf	2	2	2023-07-04	0	6	0.718	0.738	0.728	0.718	0.69	0.704	4.51	5.42	4.965
Olaf	2	1	2023-06-27	1	6	0.574	0.521	0.5475	0.63	0.715	0.6725	0.471	0.49	0.4805
Olaf	2	3	2023-07-11	2	6	0.487	0.48	0.4835	0.435	0.498	0.4665	5.3	5.61	5.455
Pumpkin	1	3	2023-07-13	0	7	0.834	0.841	0.8375	0.771	0.858	0.8145	8.32	8.32	8.32
Pumpkin	1	2	2023-07-06	1	7	0.415	0.485	0.45	0.875	0.838	0.8565	9.8	9.08	9.44
Pumpkin	1	1	2023-06-29	2	7	1.43	1.39	1.41	1.27	1.3	1.285	8.9	9.62	9.26
Hans	2	3	2023-07-12	0	8	1.21	1.08	1.145	0.66	0.645	0.6525	7.98	7.21	7.595
Hans	2	2	2023-07-05	1	8	0.456	0.454	0.455	1.14	1.1	1.12	6.92	7.44	7.18
Hans	2	1	2023-06-28	2	8	0.787	0.78	0.7835	0.952	1.06	1.006	8.68	8.54	8.61
Elsa	1	3	2023-07-13	0	9	0.685	0.776	0.7305	1.45	1.41	1.43	8.17	8.79	8.48
Elsa	1	2	2023-07-06	1	9	0.989	1.04	1.0145	1.52	1.47	1.495	10.1	10.9	10.5
Elsa	1	1	2023-06-29	2	9	0.903	0.969	0.936	1.67	1.93	1.8	6.6	6.76	6.68
Chickpea	1	1	2023-06-28	0	10	1	1.01	1.005	1.25	1.09	1.17	9.01	8.99	9
Chickpea	1	2	2023-07-05	1	10	0.74	0.712	0.726	0.62	0.73	0.675	10.5	9.74	10.12
Chickpea	1	3	2023-07-12	2	10	0.849	0.977	0.913	0.617	0.714	0.6655	9.11	7.83	8.47
Squash	1	1	2023-06-27	0	11	2.77	2.7	2.735	1.28	1.21	1.245	12.2	13.5	12.9
Squash	1	2	2023-07-04	1	11	1.93	1.84	1.885	1.18	1.32	1.25	8.89	8.99	8.94
Squash	1	3	2023-07-11	2	11	1.59	1.52	1.555	2.72	2.43	2.575	11.9	12.3	12.1
Potato	1	1	2023-06-26	0	12	3.61	3.67	3.64	0.654	0.717	0.6855	8.07	7.59	7.83
Potato	1	2	2023-07-03	1	12	1.3	1	1.15	1.09	1.23	1.16	7.62	7.55	7.585
Potato	1	3	2023-07-10	2	12	0.764	0.82	0.792	2.98	2.84	2.91	10.4	10.1	10.25
